# Supplementary material for: DAMe: a toolkit for the initial processing of datasets with PCR replicates of double-tagged amplicons for DNA metabarcoding analyses
Source: BMC Res Notes. 2016 May 3;9:255. doi: 10.1186/s13104-016-2064-9 (PMC4855357; doi:10.1186/s13104-016-2064-9)
Supplement: Supplementary file 3 — 10.1186/s13104-016-2064-9 Tag combinations. This file contains the copy number information of sequences carrying used and unused tag combinations from datasets 1 and 2. [file 13104_2016_2064_MOESM3_ESM.xlsx]

## Sheet: Dataset 1
Used Tags Combinations			Unused Tag Combinations
Sequence frequency	Count of the frequency		Sequence frequency	Count of the frequency
1	18968		1	4717
2	2534		2	527
3	896		3	139
4	436		4	70
5	269		5	36
6	155		6	30
7	105		7	21
8	79		8	14
9	79		9	14
10	46		10	14
11	36		11	9
12	30		12	5
13	26		13	5
14	22		14	3
15	27		15	4
16	16		16	4
17	28		17	2
18	14		18	5
19	18		19	4
20	15		20	3
21	12		21	3
22	12		22	3
23	9		23	3
24	10		24	1
25	12		25	1
26	12		27	2
27	2		29	2
28	11		30	2
29	4		31	1
30	4		32	2
31	2		34	6
32	3		36	3
33	4		37	3
34	5		38	1
35	5		39	1
36	7		40	2
37	6		41	1
38	3		42	2
39	1		43	1
40	2		44	1
41	6		45	1
42	4		47	1
43	1		49	1
44	4		53	2
45	2		54	1
46	7		55	3
47	4		56	1
49	3		57	2
50	2		59	1
51	2		60	1
52	7		62	1
53	3		63	1
55	5		64	1
57	5		69	1
58	2		72	1
59	1		76	1
60	1		78	2
61	3		80	1
62	3		82	2
63	3		83	1
64	2		84	1
65	2		88	1
66	1		89	1
67	1		93	1
68	1		96	1
69	1		98	1
70	3		99	1
71	1		103	1
72	1		105	1
73	2		112	1
74	1		118	1
75	2		120	1
82	3		122	1
83	3		127	1
84	2		131	1
86	2		139	1
88	1		141	1
89	2		143	1
92	2		146	1
94	2		159	2
95	1		162	1
96	1		172	1
98	2		174	1
99	3		175	1
100	2		176	1
101	1		189	1
103	1		190	1
104	3		205	1
105	3		207	1
106	1		220	1
107	1		221	1
108	1		224	1
109	2		238	1
110	1		247	1
115	1		269	1
116	1		302	1
118	3		325	1
119	1		380	1
120	3		400	1
122	1		408	1
123	1		494	1
124	1		545	1
126	1		1740	1
129	2
130	1
131	1
132	1
133	1
134	2
135	1
136	1
137	1
138	1
140	1
141	3
142	3
143	1
144	2
146	1
147	2
151	1
152	1
153	1
154	1
155	1
158	2
161	1
163	1
164	1
168	2
169	2
172	1
174	1
177	2
182	1
183	2
184	1
186	1
189	1
191	1
195	1
196	1
197	2
198	1
199	1
200	1
201	2
203	1
204	1
205	1
207	1
212	1
217	1
222	1
226	1
227	1
229	1
248	2
252	1
253	1
254	1
257	2
261	1
263	1
277	1
279	1
280	1
284	1
287	1
292	1
303	1
307	1
309	1
312	1
317	1
332	1
337	1
343	1
345	1
350	1
353	1
360	1
364	1
367	1
371	1
399	1
407	1
410	1
414	1
417	1
429	1
436	1
442	1
445	1
475	1
476	1
490	1
507	1
511	1
513	2
524	1
535	1
552	1
584	1
586	1
597	1
599	1
604	1
617	1
630	1
650	1
688	1
710	1
747	1
760	1
801	1
837	1
845	1
890	1
945	1
953	1
978	1
1009	1
1138	1
1205	1
1227	1
1282	1
1300	1
1350	1
1468	1
1493	1
1522	1
2202	1
2237	1
2751	1
3245	1

## Sheet: Dataset 2
Used Tags Combinations			Unused Tag Combinations
Sequence frequency	Count of the frequency		Sequence frequency	Count of the frequency
1	25066		1	8918
2	4336		2	1035
3	1940		3	381
4	1066		4	200
5	720		5	127
6	482		6	80
7	346		7	32
8	306		8	27
9	241		9	25
10	188		10	11
11	179		11	13
12	129		12	5
13	102		13	13
14	99		14	3
15	99		15	7
16	85		16	1
17	61		17	6
18	60		18	4
19	40		19	4
20	43		20	4
21	50		21	2
22	43		22	1
23	28		23	2
24	25		24	3
25	18		25	1
26	20		26	1
27	31		27	1
28	28		28	1
29	12		29	3
30	17		30	2
31	13		32	1
32	13		33	1
33	14		36	1
34	15		37	2
35	9		38	2
36	10		42	1
37	18		43	2
38	5		46	1
39	15		49	1
40	10		50	2
41	9		51	1
42	4		56	2
43	8		62	1
44	9		64	1
45	8		71	1
46	11		72	1
47	9		81	1
48	4		83	1
49	3		87	1
50	7		89	1
51	4		92	1
52	4		95	1
53	5		96	1
54	6		97	1
55	5		100	1
56	8		109	1
57	5		139	1
58	5		164	1
59	7		226	1
60	8		3553	1
61	4		11699	1
62	7
63	1
64	4
65	6
66	2
67	2
68	2
69	1
70	3
71	3
72	3
73	2
74	3
75	4
76	5
78	1
79	2
80	1
81	5
82	3
83	6
84	4
85	4
86	1
87	3
88	2
89	2
90	3
91	2
92	1
93	2
94	5
95	5
96	2
97	2
98	2
99	2
100	3
101	2
102	3
103	1
104	3
105	2
106	2
107	1
108	3
109	3
110	3
111	2
112	2
113	1
114	2
115	3
116	1
117	3
118	2
119	4
120	1
123	2
124	1
125	4
126	1
127	1
128	2
129	3
130	4
131	1
133	2
135	1
137	2
138	2
139	2
140	1
141	1
142	1
143	1
145	1
148	2
149	2
150	1
153	1
154	1
155	1
156	1
157	2
158	1
159	2
162	1
163	1
164	1
168	1
170	2
171	1
172	1
173	1
175	1
176	2
177	1
178	1
179	1
180	1
181	2
182	1
185	1
187	1
188	1
190	1
192	2
193	2
194	2
196	1
199	1
201	1
204	2
205	1
206	1
207	1
209	1
210	1
212	1
213	1
214	3
215	1
219	1
220	1
224	1
232	1
233	1
235	1
236	1
238	2
239	1
249	1
250	1
251	1
252	1
256	1
257	1
258	1
260	1
264	1
277	1
284	1
287	1
297	1
298	1
300	2
301	1
302	1
305	1
311	2
313	1
319	1
324	1
334	2
336	1
340	1
342	1
346	1
362	1
364	1
376	2
381	1
382	1
383	1
386	1
395	1
402	1
410	1
411	1
416	1
417	1
427	1
440	1
446	1
451	1
455	1
463	1
473	1
483	2
489	1
491	1
496	1
510	1
527	1
534	1
536	1
553	1
573	1
575	2
584	1
591	1
595	1
629	2
632	1
652	1
660	1
661	1
673	1
675	1
704	1
710	1
736	2
766	1
776	1
778	1
783	1
806	1
808	1
812	1
816	1
821	1
829	1
848	2
859	1
863	1
889	1
911	1
928	1
950	1
988	1
1025	1
1128	1
1133	1
1171	1
1235	1
1293	1
1330	1
1381	1
1384	1
1423	1
1461	1
1469	1
1482	1
1526	1
1546	1
1573	1
1619	2
1645	1
1740	1
1743	1
1887	1
1905	1
1979	1
2013	1
2090	1
2216	1
2221	1
2224	1
2231	1
2382	1
2420	1
2569	1
2609	1
2682	1
2892	1
3339	1
3466	1
3521	1
3534	1
3592	1
3720	1
3837	1
3958	1
3965	1
4300	1
4382	1
4784	1
5002	1
5355	1
5540	1
5803	1
5973	1
6260	1
6413	1
6830	1
7828	1
8251	1
8265	1
8720	1
9906	1
13741	1
15815	1
16229	1
17944	1
21219	1
22265	1
25553	1
28342	1
32404	1
