# Supplementary material for: DAMe: a toolkit for the initial processing of datasets with PCR replicates of double-tagged amplicons for DNA metabarcoding analyses
Source: BMC Res Notes. 2016 May 3;9:255. doi: 10.1186/s13104-016-2064-9 (PMC4855357; doi:10.1186/s13104-016-2064-9)
Supplement: Supplementary file 4 — 10.1186/s13104-016-2064-9 RSI values. This file contains the RSI values from datasets 1 and 2. [file 13104_2016_2064_MOESM4_ESM.xlsx]

## Sheet: dataset1
Sample	RSI
Sample11	0.544211
Sample10	0.654582
Sample13	0.275254
Sample12	0.658912
Sample15	0.357399
Sample14	0.182239
Sample17	0.207696
Sample16	0.333492
Sample19	0.680312
Sample18	0.247212
Sample31	0.651241
Sample30	0.280149
Sample37	0.251915
Sample36	0.394495
Sample35	0.265064
Sample34	0.471447
Sample38	0.275033
Sample33	0.23983
Sample48	0.348099
Sample49	0.577608
Sample32	0.275527
Sample42	0.313494
Sample43	0.238685
Sample40	0.938595
Sample41	0.335393
Sample46	0.334973
Sample47	0.423417
Sample44	0.385686
Sample45	0.742857
Sample28	0.233595
Sample29	0.336772
Sample60	0.250835
Sample61	0.154344
Sample20	0.3696
Sample21	0.312977
Sample22	0.345197
Sample23	0.276425
Sample24	0.324525
Sample25	0.32021
Sample26	0.488682
Sample27	0.265101
Sample5	0.70415
Sample4	0.402595
Sample7	0.405052
Sample6	0.368617
Sample1	0.486794
Sample3	0.36948
Sample2	0.414261
Sample9	0.913151
Sample8	0.4051
Sample39	0.953738
Sample59	0.151804
Sample58	0.313232
Sample55	0.398875
Sample54	0.333649
Sample57	0.275039
Sample56	0.299332
Sample51	0.126382
Sample50	0.269462
Sample53	0.198804
Sample52	0.21566

## Sheet: dataset2pair-wiseComparisons
Sample	ReplicateA	ReplicateB	RSI
X5	1	2	1
X5	1	3	1
X5	1	4	1
X5	2	3	0.541667
X5	2	4	0.875
X5	3	4	0.333333
X4	1	2	1
X4	1	3	1
X4	1	4	1
X4	2	3	1
X4	2	4	1
X4	3	4	0.727273
pD9	1	2	0.252341
pD9	1	3	0.292125
pD9	1	4	0.314182
pD9	2	3	0.259971
pD9	2	4	0.306319
pD9	3	4	0.31127
pD8	1	2	0.201274
pD8	1	3	0.176915
pD8	1	4	0.217254
pD8	2	3	0.217749
pD8	2	4	0.246123
pD8	3	4	0.213864
pD7	1	2	1
pD7	1	3	1
pD7	1	4	1
pD7	2	3	0.24241
pD7	2	4	0.258271
pD7	3	4	0.275765
pD6	1	2	0.353079
pD6	1	3	0.375259
pD6	1	4	0.299317
pD6	2	3	0.310536
pD6	2	4	0.264757
pD6	3	4	0.316613
pD5	1	2	1
pD5	1	3	1
pD5	1	4	1
pD5	2	3	0.0838771
pD5	2	4	0.112936
pD5	3	4	0.105753
pD4	1	2	0.122008
pD4	1	3	1
pD4	1	4	0.140481
pD4	2	3	1
pD4	2	4	0.114246
pD4	3	4	1
pD3	1	2	0.284718
pD3	1	3	0.295972
pD3	1	4	0.303164
pD3	2	3	0.0668571
pD3	2	4	0.071868
pD3	3	4	0.0409189
pD2	1	2	0.0454253
pD2	1	3	0.0588187
pD2	1	4	0.0557323
pD2	2	3	0.0641915
pD2	2	4	0.0610974
pD2	3	4	0.0746979
pD1	1	2	0.0653084
pD1	1	3	0.0712321
pD1	1	4	0.0824425
pD1	2	3	0.0622638
pD1	2	4	0.0784403
pD1	3	4	0.065396
pcr_blank_s1	1	2	1
pcr_blank_s1	1	3	1
pcr_blank_s1	1	4	1
pcr_blank_s1	2	3	1
pcr_blank_s1	2	4	0.888889
pcr_blank_s1	3	4	1
zG1	1	2	0.22643
zG1	1	3	0.259407
zG1	1	4	0.308912
zG1	2	3	0.228132
zG1	2	4	0.238376
zG1	3	4	0.224178
Ex_Bl_b1	1	2	1
Ex_Bl_b1	1	3	0.5
Ex_Bl_b1	1	4	1
Ex_Bl_b1	2	3	0.5
Ex_Bl_b1	2	4	0.980952
Ex_Bl_b1	3	4	1
zG2	1	2	0.118987
zG2	1	3	0.128845
zG2	1	4	0.121707
zG2	2	3	0.137523
zG2	2	4	0.0804409
zG2	3	4	0.149907
Ex_Bl_b3	1	2	0.333333
Ex_Bl_b3	1	3	1
Ex_Bl_b3	1	4	0.666667
Ex_Bl_b3	2	3	1
Ex_Bl_b3	2	4	0.661512
Ex_Bl_b3	3	4	1
Ex_Bl_b2	1	2	1
Ex_Bl_b2	1	3	1
Ex_Bl_b2	1	4	1
Ex_Bl_b2	2	3	0.97807
Ex_Bl_b2	2	4	0.995614
Ex_Bl_b2	3	4	1
zG3	1	2	0.177565
zG3	1	3	0.101442
zG3	1	4	0.106926
zG3	2	3	0.184184
zG3	2	4	0.182441
zG3	3	4	0.0815501
pE8	1	2	0.0539343
pE8	1	3	0.0645072
pE8	1	4	0.0521682
pE8	2	3	0.0684611
pE8	2	4	0.0551796
pE8	3	4	0.0606826
pE9	1	2	0.0395018
pE9	1	3	0.0377509
pE9	1	4	0.0554662
pE9	2	3	0.0351209
pE9	2	4	0.0542288
pE9	3	4	0.0489453
bA1	1	2	0.0535013
bA1	1	3	0.051724
bA1	1	4	0.0643574
bA1	2	3	0.0574718
bA1	2	4	0.0723437
bA1	3	4	0.0548284
pE4	1	2	0.0563806
pE4	1	3	0.0486194
pE4	1	4	0.0424503
pE4	2	3	0.0604105
pE4	2	4	0.0471402
pE4	3	4	0.0447563
pE5	1	2	0.0822092
pE5	1	3	0.0966788
pE5	1	4	0.0525113
pE5	2	3	0.0597326
pE5	2	4	0.0837258
pE5	3	4	0.0985221
pE6	1	2	0.0564532
pE6	1	3	0.0562427
pE6	1	4	0.0600163
pE6	2	3	0.0593496
pE6	2	4	0.0693337
pE6	3	4	0.0583031
pE7	1	2	0.049794
pE7	1	3	0.0338644
pE7	1	4	0.0351766
pE7	2	3	0.042193
pE7	2	4	0.0417815
pE7	3	4	0.0271959
zD1	1	2	0.0764814
zD1	1	3	0.101267
zD1	1	4	0.0824556
zD1	2	3	0.100369
zD1	2	4	0.0820807
zD1	3	4	0.107925
pE1	1	2	0.0914595
pE1	1	3	0.0600379
pE1	1	4	0.0628679
pE1	2	3	0.0877498
pE1	2	4	0.085419
pE1	3	4	0.0468179
pE2	1	2	0.283474
pE2	1	3	0.228753
pE2	1	4	0.0856691
pE2	2	3	0.171272
pE2	2	4	0.290233
pE2	3	4	0.231088
pE3	1	2	0.240842
pE3	1	3	0.210312
pE3	1	4	0.314546
pE3	2	3	0.080315
pE3	2	4	0.130584
pE3	3	4	0.161163
pcr_blank_z1	1	2	1
pcr_blank_z1	1	3	1
pcr_blank_z1	1	4	1
pcr_blank_z1	2	3	0.811425
pcr_blank_z1	2	4	0.894737
pcr_blank_z1	3	4	0.631579
sB2	1	2	0.697082
sB2	1	3	0.94049
sB2	1	4	0.795761
sB2	2	3	0.496626
sB2	2	4	0.372196
sB2	3	4	0.492226
sB3	1	2	0.847993
sB3	1	3	0.723969
sB3	1	4	0.816837
sB3	2	3	0.697812
sB3	2	4	0.54964
sB3	3	4	0.514967
sB1	1	2	0.0879961
sB1	1	3	0.100525
sB1	1	4	0.157006
sB1	2	3	0.0878014
sB1	2	4	0.174643
sB1	3	4	0.188004
pcr_blank_b1	1	2	1
pcr_blank_b1	1	3	1
pcr_blank_b1	1	4	1
pcr_blank_b1	2	3	0.871183
pcr_blank_b1	2	4	0.545455
pcr_blank_b1	3	4	0.875
B5	1	2	0.226485
B5	1	3	0.300512
B5	1	4	0.244373
B5	2	3	0.236461
B5	2	4	0.207023
B5	3	4	0.231432
B6	1	2	0.256666
B6	1	3	0.266039
B6	1	4	0.221995
B6	2	3	0.231482
B6	2	4	0.212484
B6	3	4	0.230724
B7	1	2	0.268036
B7	1	3	0.239461
B7	1	4	0.279337
B7	2	3	0.207896
B7	2	4	0.220623
B7	3	4	0.209762
B1	1	2	0.118755
B1	1	3	0.10673
B1	1	4	0.127273
B1	2	3	0.135718
B1	2	4	0.163313
B1	3	4	0.100529
B2	1	2	0.181015
B2	1	3	0.180728
B2	1	4	0.0963287
B2	2	3	0.269133
B2	2	4	0.155527
B2	3	4	0.167332
F9	1	2	0.335324
F9	1	3	0.210995
F9	1	4	0.280115
F9	2	3	0.29976
F9	2	4	0.237447
F9	3	4	0.266908
bH1	1	2	0.231644
bH1	1	3	0.419773
bH1	1	4	0.266724
bH1	2	3	0.447518
bH1	2	4	0.245382
bH1	3	4	0.472107
bH3	1	2	0.228129
bH3	1	3	0.222318
bH3	1	4	0.35744
bH3	2	3	0.222505
bH3	2	4	0.362239
bH3	3	4	0.343285
bH2	1	2	0.172668
bH2	1	3	0.152788
bH2	1	4	0.136803
bH2	2	3	0.160672
bH2	2	4	0.158196
bH2	3	4	0.167359
B9	1	2	0.135529
B9	1	3	0.118363
B9	1	4	0.133213
B9	2	3	0.144648
B9	2	4	0.173501
B9	3	4	0.115052
B10	1	2	0.117232
B10	1	3	0.13603
B10	1	4	0.0902264
B10	2	3	0.133478
B10	2	4	0.0834736
B10	3	4	0.104949
bF3	1	2	0.134006
bF3	1	3	0.283755
bF3	1	4	0.185951
bF3	2	3	0.363053
bF3	2	4	0.263704
bF3	3	4	0.181232
bF2	1	2	0.184278
bF2	1	3	0.237223
bF2	1	4	0.260547
bF2	2	3	0.197503
bF2	2	4	0.260297
bF2	3	4	0.269959
bF1	1	2	0.311535
bF1	1	3	0.38141
bF1	1	4	0.9999
bF1	2	3	0.327335
bF1	2	4	1
bF1	3	4	1
zF3	1	2	0.234083
zF3	1	3	0.456418
zF3	1	4	0.195038
zF3	2	3	0.54582
zF3	2	4	0.293004
zF3	3	4	0.397084
B4	1	2	0.198552
B4	1	3	0.357457
B4	1	4	0.245656
B4	2	3	0.324396
B4	2	4	0.194117
B4	3	4	0.276263
sE3	1	2	0.112896
sE3	1	3	0.0838695
sE3	1	4	0.096008
sE3	2	3	0.139554
sE3	2	4	0.104024
sE3	3	4	0.117453
sE2	1	2	0.338963
sE2	1	3	0.375464
sE2	1	4	0.384336
sE2	2	3	0.118186
sE2	2	4	0.126674
sE2	3	4	0.0895416
sE1	1	2	0.322504
sE1	1	3	0.183272
sE1	1	4	0.376873
sE1	2	3	0.261847
sE1	2	4	0.123613
sE1	3	4	0.313659
T1	1	2	0.148706
T1	1	3	0.117105
T1	1	4	0.175345
T1	2	3	0.090915
T1	2	4	0.101515
T1	3	4	0.121814
Ex_Bl_p5	1	2	0.974359
Ex_Bl_p5	1	3	0.675214
Ex_Bl_p5	1	4	0.675991
Ex_Bl_p5	2	3	1
Ex_Bl_p5	2	4	1
Ex_Bl_p5	3	4	0.521886
pcr_blank_p3	1	2	1
pcr_blank_p3	1	3	0.982955
pcr_blank_p3	1	4	1
pcr_blank_p3	2	3	1
pcr_blank_p3	2	4	1
pcr_blank_p3	3	4	1
zF2	1	2	0.0540935
zF2	1	3	0.0447149
zF2	1	4	0.052881
zF2	2	3	0.0518653
zF2	2	4	0.0465316
zF2	3	4	0.0489133
pH8	1	2	0.135361
pH8	1	3	0.15195
pH8	1	4	0.126015
pH8	2	3	0.120758
pH8	2	4	0.141199
pH8	3	4	0.157841
pC3	1	2	0.127368
pC3	1	3	0.152307
pC3	1	4	0.151414
pC3	2	3	0.152159
pC3	2	4	0.182308
pC3	3	4	0.121768
zH3	1	2	0.123167
zH3	1	3	0.106425
zH3	1	4	0.20376
zH3	2	3	0.115692
zH3	2	4	0.180062
zH3	3	4	0.191214
zF1	1	2	0.397794
zF1	1	3	0.484675
zF1	1	4	0.42603
zF1	2	3	0.401965
zF1	2	4	0.547501
zF1	3	4	0.588529
zC1	1	2	0.0356974
zC1	1	3	0.0280137
zC1	1	4	0.0258853
zC1	2	3	0.0368826
zC1	2	4	0.0323944
zC1	3	4	0.0281064
zC2	1	2	0.165477
zC2	1	3	0.23571
zC2	1	4	0.183938
zC2	2	3	0.255666
zC2	2	4	0.20736
zC2	3	4	0.223148
T2	1	2	0.0506625
T2	1	3	0.0443707
T2	1	4	0.0465742
T2	2	3	0.0329995
T2	2	4	0.0526409
T2	3	4	0.0457024
T3	1	2	0.0949959
T3	1	3	0.0525796
T3	1	4	1
T3	2	3	0.0853225
T3	2	4	1
T3	3	4	1
bG1	1	2	0.502537
bG1	1	3	0.402245
bG1	1	4	0.345841
bG1	2	3	0.2649
bG1	2	4	0.43852
bG1	3	4	0.438413
bG2	1	2	0.277328
bG2	1	3	0.307998
bG2	1	4	0.272505
bG2	2	3	0.284855
bG2	2	4	0.276432
bG2	3	4	0.339496
bG3	1	2	0.109194
bG3	1	3	0.081119
bG3	1	4	0.113439
bG3	2	3	0.0814473
bG3	2	4	0.0935469
bG3	3	4	0.0874053
F12	1	2	0.292874
F12	1	3	0.189627
F12	1	4	0.310266
F12	2	3	0.275765
F12	2	4	0.217616
F12	3	4	0.314106
F10	1	2	0.349437
F10	1	3	0.271126
F10	1	4	0.351203
F10	2	3	0.286
F10	2	4	0.186245
F10	3	4	0.298942
F11	1	2	0.330269
F11	1	3	0.288005
F11	1	4	0.342511
F11	2	3	0.255566
F11	2	4	0.257097
F11	3	4	0.285236
pH5	1	2	0.1936
pH5	1	3	0.141974
pH5	1	4	0.227398
pH5	2	3	0.177348
pH5	2	4	0.19956
pH5	3	4	0.205852
sD1	1	2	0.687655
sD1	1	3	0.561723
sD1	1	4	1
sD1	2	3	0.52826
sD1	2	4	1
sD1	3	4	1
sD2	1	2	0.070224
sD2	1	3	0.0984845
sD2	1	4	0.116603
sD2	2	3	0.0808558
sD2	2	4	0.0982109
sD2	3	4	0.103578
sD3	1	2	0.0712046
sD3	1	3	0.0793135
sD3	1	4	0.0705423
sD3	2	3	0.0701037
sD3	2	4	0.098711
sD3	3	4	0.100938
pF1	1	2	0.313153
pF1	1	3	0.376179
pF1	1	4	0.246023
pF1	2	3	0.227012
pF1	2	4	0.351586
pF1	3	4	0.422661
zE3	1	2	0.0476398
zE3	1	3	0.0505603
zE3	1	4	0.0419179
zE3	2	3	0.0491849
zE3	2	4	0.0388115
zE3	3	4	0.0418963
pF3	1	2	0.0462696
pF3	1	3	0.0313406
pF3	1	4	0.0367967
pF3	2	3	0.0484059
pF3	2	4	0.054935
pF3	3	4	0.0327025
pF2	1	2	0.0430261
pF2	1	3	0.0263042
pF2	1	4	0.0451454
pF2	2	3	0.0428902
pF2	2	4	0.0647491
pF2	3	4	0.0466091
pF5	1	2	0.205718
pF5	1	3	0.356855
pF5	1	4	0.302116
pF5	2	3	0.303937
pF5	2	4	0.309417
pF5	3	4	0.295829
pF4	1	2	0.0896612
pF4	1	3	0.095431
pF4	1	4	0.159513
pF4	2	3	0.0886643
pF4	2	4	0.192209
pF4	3	4	0.195172
pF7	1	2	0.259356
pF7	1	3	0.218759
pF7	1	4	0.226556
pF7	2	3	0.223857
pF7	2	4	0.236836
pF7	3	4	0.246753
pF6	1	2	0.223345
pF6	1	3	0.256305
pF6	1	4	0.361692
pF6	2	3	0.214827
pF6	2	4	0.407114
pF6	3	4	0.395302
pF9	1	2	0.0905222
pF9	1	3	0.108317
pF9	1	4	0.151689
pF9	2	3	0.0934843
pF9	2	4	0.142439
pF9	3	4	0.114659
pF8	1	2	0.192474
pF8	1	3	0.276286
pF8	1	4	0.216914
pF8	2	3	0.283343
pF8	2	4	0.243347
pF8	3	4	0.233792
pH4	1	2	0.178089
pH4	1	3	0.181068
pH4	1	4	0.211251
pH4	2	3	0.164272
pH4	2	4	0.174531
pH4	3	4	0.205643
D10	1	2	0.122404
D10	1	3	0.183723
D10	1	4	0.135695
D10	2	3	0.169822
D10	2	4	0.139319
D10	3	4	0.182164
D11	1	2	0.1728
D11	1	3	0.165829
D11	1	4	0.157735
D11	2	3	0.144646
D11	2	4	0.163418
D11	3	4	0.148638
D12	1	2	0.211615
D12	1	3	0.225903
D12	1	4	0.201951
D12	2	3	0.184489
D12	2	4	0.180248
D12	3	4	0.171268
sH1	1	2	0.0499337
sH1	1	3	0.0456
sH1	1	4	0.0518722
sH1	2	3	0.0426113
sH1	2	4	0.0466903
sH1	3	4	0.0465286
sH2	1	2	0.199949
sH2	1	3	0.234105
sH2	1	4	0.192904
sH2	2	3	0.199625
sH2	2	4	0.186619
sH2	3	4	0.230364
sH3	1	2	0.101186
sH3	1	3	0.110903
sH3	1	4	0.118662
sH3	2	3	0.0855783
sH3	2	4	0.128375
sH3	3	4	0.142072
bD1	1	2	0.100451
bD1	1	3	0.10907
bD1	1	4	0.127401
bD1	2	3	0.0957506
bD1	2	4	0.127122
bD1	3	4	0.13421
bD3	1	2	0.993201
bD3	1	3	0.153366
bD3	1	4	0.154629
bD3	2	3	0.990559
bD3	2	4	0.999225
bD3	3	4	0.112851
bD2	1	2	0.194394
bD2	1	3	0.214449
bD2	1	4	0.202212
bD2	2	3	0.182403
bD2	2	4	0.194302
bD2	3	4	0.163971
sG1	1	2	0.489925
sG1	1	3	0.535779
sG1	1	4	0.505565
sG1	2	3	0.590487
sG1	2	4	0.428292
sG1	3	4	0.5763
sG3	1	2	0.972763
sG3	1	3	0.925079
sG3	1	4	0.811461
sG3	2	3	0.496668
sG3	2	4	0.699898
sG3	3	4	0.5521
sG2	1	2	0.340357
sG2	1	3	0.187953
sG2	1	4	0.258442
sG2	2	3	0.405036
sG2	2	4	0.276074
sG2	3	4	0.331348
pG6	1	2	0.152615
pG6	1	3	0.190171
pG6	1	4	0.133602
pG6	2	3	0.185314
pG6	2	4	0.148821
pG6	3	4	0.151274
pG7	1	2	0.231423
pG7	1	3	0.206463
pG7	1	4	0.341073
pG7	2	3	0.229843
pG7	2	4	0.314582
pG7	3	4	0.248497
pG4	1	2	0.0742045
pG4	1	3	0.0582287
pG4	1	4	0.0634571
pG4	2	3	0.0616819
pG4	2	4	0.0735029
pG4	3	4	0.0551305
pG5	1	2	0.233049
pG5	1	3	0.227513
pG5	1	4	0.193841
pG5	2	3	0.140916
pG5	2	4	0.150626
pG5	3	4	0.156402
pG2	1	2	0.0518041
pG2	1	3	0.0394023
pG2	1	4	0.048793
pG2	2	3	0.0408454
pG2	2	4	0.0619479
pG2	3	4	0.0475356
pG3	1	2	0.041512
pG3	1	3	0.0454046
pG3	1	4	0.0570717
pG3	2	3	0.0518375
pG3	2	4	0.0615184
pG3	3	4	0.0403527
zB1	1	2	0.0425965
zB1	1	3	0.051857
zB1	1	4	0.0380616
zB1	2	3	0.0568974
zB1	2	4	0.0498386
zB1	3	4	0.0501438
pG1	1	2	0.217065
pG1	1	3	0.158551
pG1	1	4	0.146566
pG1	2	3	0.243419
pG1	2	4	0.201127
pG1	3	4	0.16894
X2	1	2	1
X2	1	3	1
X2	1	4	1
X2	2	3	1
X2	2	4	1
X2	3	4	1
zB3	1	2	0.308957
zB3	1	3	0.203947
zB3	1	4	0.198097
zB3	2	3	0.259801
zB3	2	4	0.328047
zB3	3	4	0.247143
X1	1	2	1
X1	1	3	1
X1	1	4	1
X1	2	3	1
X1	2	4	1
X1	3	4	1
X6	1	2	1
X6	1	3	1
X6	1	4	1
X6	2	3	1
X6	2	4	1
X6	3	4	1
pG8	1	2	0.353918
pG8	1	3	0.339733
pG8	1	4	0.281023
pG8	2	3	0.276605
pG8	2	4	0.315109
pG8	3	4	0.281247
pG9	1	2	0.0625336
pG9	1	3	0.0575098
pG9	1	4	0.0699418
pG9	2	3	0.0514708
pG9	2	4	0.05341
pG9	3	4	0.0557988
zH1	1	2	0.215465
zH1	1	3	0.369464
zH1	1	4	0.315633
zH1	2	3	0.378642
zH1	2	4	0.335633
zH1	3	4	0.315592
pA1	1	2	0.0464574
pA1	1	3	0.0496879
pA1	1	4	0.0454492
pA1	2	3	0.0450861
pA1	2	4	0.0504765
pA1	3	4	0.0516452
pA2	1	2	0.0756995
pA2	1	3	0.0550576
pA2	1	4	0.0745921
pA2	2	3	0.0533803
pA2	2	4	0.0522405
pA2	3	4	0.0528941
pA3	1	2	0.0427793
pA3	1	3	0.0317824
pA3	1	4	0.039551
pA3	2	3	0.0420955
pA3	2	4	0.0489519
pA3	3	4	0.034895
pA4	1	2	0.274376
pA4	1	3	0.25572
pA4	1	4	0.307047
pA4	2	3	0.106549
pA4	2	4	0.135271
pA4	3	4	0.12557
pA5	1	2	0.0856283
pA5	1	3	0.0922245
pA5	1	4	0.112428
pA5	2	3	0.0444183
pA5	2	4	0.0609871
pA5	3	4	0.0514655
pA6	1	2	0.0592405
pA6	1	3	0.0541489
pA6	1	4	0.071091
pA6	2	3	0.0613941
pA6	2	4	0.0785532
pA6	3	4	0.0539795
pA7	1	2	0.0470322
pA7	1	3	0.0445201
pA7	1	4	0.0450961
pA7	2	3	0.0527309
pA7	2	4	0.0371503
pA7	3	4	0.0498119
pA8	1	2	0.344713
pA8	1	3	0.221911
pA8	1	4	0.428163
pA8	2	3	0.361418
pA8	2	4	0.37044
pA8	3	4	0.443401
pA9	1	2	0.0439618
pA9	1	3	0.0531729
pA9	1	4	0.0385391
pA9	2	3	0.0560142
pA9	2	4	0.0416583
pA9	3	4	0.0449576
X3	1	2	1
X3	1	3	1
X3	1	4	1
X3	2	3	1
X3	2	4	1
X3	3	4	0.735746
bE2	1	2	0.118648
bE2	1	3	0.0830532
bE2	1	4	0.0759313
bE2	2	3	0.122879
bE2	2	4	0.106065
bE2	3	4	0.0838571
bE3	1	2	0.285868
bE3	1	3	0.187452
bE3	1	4	0.0847986
bE3	2	3	0.409545
bE3	2	4	0.27568
bE3	3	4	0.197833
bE1	1	2	0.161981
bE1	1	3	0.195124
bE1	1	4	0.0895822
bE1	2	3	0.0946514
bE1	2	4	0.207542
bE1	3	4	0.233657
F1	1	2	0.148959
F1	1	3	0.140365
F1	1	4	0.157894
F1	2	3	0.124008
F1	2	4	0.20625
F1	3	4	0.18698
F2	1	2	0.092445
F2	1	3	0.0971646
F2	1	4	0.0895438
F2	2	3	0.107542
F2	2	4	0.0867154
F2	3	4	0.110392
F3	1	2	0.222817
F3	1	3	0.15457
F3	1	4	0.144775
F3	2	3	0.157127
F3	2	4	0.206871
F3	3	4	0.135262
F6	1	2	0.144862
F6	1	3	0.0916055
F6	1	4	0.16188
F6	2	3	0.132434
F6	2	4	0.209206
F6	3	4	0.156586
F7	1	2	0.14693
F7	1	3	0.146239
F7	1	4	0.220287
F7	2	3	0.166445
F7	2	4	0.188703
F7	3	4	0.163211
F8	1	2	0.234018
F8	1	3	0.178242
F8	1	4	0.238702
F8	2	3	0.200424
F8	2	4	0.165674
F8	3	4	0.194369
sC1	1	2	0.167276
sC1	1	3	0.20955
sC1	1	4	0.269799
sC1	2	3	0.218373
sC1	2	4	0.264096
sC1	3	4	0.280684
sF2	1	2	0.0823254
sF2	1	3	0.0821419
sF2	1	4	0.0903032
sF2	2	3	0.0650959
sF2	2	4	0.0765877
sF2	3	4	0.0690133
sF3	1	2	0.0675658
sF3	1	3	0.0841247
sF3	1	4	0.0896464
sF3	2	3	0.0908315
sF3	2	4	0.0837686
sF3	3	4	0.10928
sF1	1	2	0.326595
sF1	1	3	0.347465
sF1	1	4	0.3095
sF1	2	3	0.285583
sF1	2	4	0.238539
sF1	3	4	0.16993
Ex_Bl_p7	1	2	1
Ex_Bl_p7	1	3	0.985075
Ex_Bl_p7	1	4	1
Ex_Bl_p7	2	3	1
Ex_Bl_p7	2	4	1
Ex_Bl_p7	3	4	0.925373
Ex_Bl_p6	1	2	0.863636
Ex_Bl_p6	1	3	0.720779
Ex_Bl_p6	1	4	1
Ex_Bl_p6	2	3	0.833333
Ex_Bl_p6	2	4	1
Ex_Bl_p6	3	4	1
pH9	1	2	0.142172
pH9	1	3	0.158551
pH9	1	4	0.148428
pH9	2	3	0.184259
pH9	2	4	0.160496
pH9	3	4	0.115345
Ex_Bl_p4	1	2	0.603175
Ex_Bl_p4	1	3	0.585859
Ex_Bl_p4	1	4	0.888889
Ex_Bl_p4	2	3	0.571429
Ex_Bl_p4	2	4	0.857143
Ex_Bl_p4	3	4	0.69697
Ex_Bl_p3	1	2	0.97619
Ex_Bl_p3	1	3	1
Ex_Bl_p3	1	4	1
Ex_Bl_p3	2	3	1
Ex_Bl_p3	2	4	1
Ex_Bl_p3	3	4	0.492754
Ex_Bl_p2	1	2	0.981818
Ex_Bl_p2	1	3	0.965152
Ex_Bl_p2	1	4	0.981818
Ex_Bl_p2	2	3	1
Ex_Bl_p2	2	4	1
Ex_Bl_p2	3	4	0.675
Ex_Bl_p1	1	2	0.847884
Ex_Bl_p1	1	3	0.990741
Ex_Bl_p1	1	4	0.990741
Ex_Bl_p1	2	3	1
Ex_Bl_p1	2	4	1
Ex_Bl_p1	3	4	0.428571
zC3	1	2	0.136146
zC3	1	3	0.124146
zC3	1	4	0.095242
zC3	2	3	0.0786757
zC3	2	4	0.17121
zC3	3	4	0.156738
pH3	1	2	0.676558
pH3	1	3	0.640205
pH3	1	4	0.404354
pH3	2	3	0.674753
pH3	2	4	0.651159
pH3	3	4	0.383575
pH2	1	2	0.0914363
pH2	1	3	0.07172
pH2	1	4	0.0979268
pH2	2	3	0.0952265
pH2	2	4	0.123883
pH2	3	4	0.0862509
pH1	1	2	0.139183
pH1	1	3	0.094409
pH1	1	4	0.184521
pH1	2	3	0.128696
pH1	2	4	0.217714
pH1	3	4	0.172891
sC2	1	2	0.418499
sC2	1	3	0.386833
sC2	1	4	0.459644
sC2	2	3	0.496205
sC2	2	4	0.372779
sC2	3	4	0.543338
pH7	1	2	0.288505
pH7	1	3	0.264467
pH7	1	4	0.274856
pH7	2	3	0.24591
pH7	2	4	0.27851
pH7	3	4	0.252309
pH6	1	2	0.253535
pH6	1	3	0.198683
pH6	1	4	0.30279
pH6	2	3	0.25201
pH6	2	4	0.249397
pH6	3	4	0.321954
Ex_Bl_p9	1	2	1
Ex_Bl_p9	1	3	0.828947
Ex_Bl_p9	1	4	0.6
Ex_Bl_p9	2	3	1
Ex_Bl_p9	2	4	1
Ex_Bl_p9	3	4	0.828947
Ex_Bl_p8	1	2	1
Ex_Bl_p8	1	3	0.975104
Ex_Bl_p8	1	4	0.75
Ex_Bl_p8	2	3	1
Ex_Bl_p8	2	4	1
Ex_Bl_p8	3	4	0.871369
pB5	1	2	0.264153
pB5	1	3	0.232439
pB5	1	4	0.268631
pB5	2	3	0.223519
pB5	2	4	0.248827
pB5	3	4	0.2207
pB4	1	2	0.113415
pB4	1	3	0.113397
pB4	1	4	0.100143
pB4	2	3	0.111775
pB4	2	4	0.110715
pB4	3	4	0.0952391
pB7	1	2	0.0536056
pB7	1	3	0.0532845
pB7	1	4	0.0527201
pB7	2	3	0.0355961
pB7	2	4	0.0262997
pB7	3	4	0.0328963
pB6	1	2	0.388022
pB6	1	3	0.315004
pB6	1	4	0.19856
pB6	2	3	0.233375
pB6	2	4	0.349512
pB6	3	4	0.274631
pB1	1	2	0.0818276
pB1	1	3	0.079719
pB1	1	4	0.106289
pB1	2	3	0.0619406
pB1	2	4	0.0842084
pB1	3	4	0.076177
pB3	1	2	0.273448
pB3	1	3	0.179623
pB3	1	4	0.203703
pB3	2	3	0.254526
pB3	2	4	0.296866
pB3	3	4	0.137652
pB2	1	2	0.0594346
pB2	1	3	0.074997
pB2	1	4	0.0723082
pB2	2	3	0.0661869
pB2	2	4	0.0786685
pB2	3	4	0.0998385
sC3	1	2	0.0817798
sC3	1	3	0.092712
sC3	1	4	0.0803207
sC3	2	3	0.0602481
sC3	2	4	0.0419828
sC3	3	4	0.0553666
pB9	1	2	0.148597
pB9	1	3	0.233585
pB9	1	4	0.193482
pB9	2	3	0.209056
pB9	2	4	0.177177
pB9	3	4	0.210012
pB8	1	2	0.250637
pB8	1	3	0.361608
pB8	1	4	0.444571
pB8	2	3	0.420268
pB8	2	4	0.369658
pB8	3	4	0.560529
zH2	1	2	0.281534
zH2	1	3	0.336374
zH2	1	4	0.288719
zH2	2	3	0.249438
zH2	2	4	0.227964
zH2	3	4	0.257844
bA2	1	2	0.117754
bA2	1	3	0.16557
bA2	1	4	0.19801
bA2	2	3	0.166668
bA2	2	4	0.217457
bA2	3	4	0.264361
bB3	1	2	0.0456791
bB3	1	3	0.0358525
bB3	1	4	0.0412732
bB3	2	3	0.0498285
bB3	2	4	0.0481262
bB3	3	4	0.0470346
bB2	1	2	0.1347
bB2	1	3	0.185817
bB2	1	4	0.11896
bB2	2	3	0.188514
bB2	2	4	0.160727
bB2	3	4	0.217061
bB1	1	2	0.304236
bB1	1	3	0.294556
bB1	1	4	0.302815
bB1	2	3	0.303279
bB1	2	4	0.324777
bB1	3	4	0.318061
bA3	1	2	0.064339
bA3	1	3	0.0975508
bA3	1	4	0.0999861
bA3	2	3	0.0912588
bA3	2	4	0.0962321
bA3	3	4	0.0791369
zE2	1	2	0.133355
zE2	1	3	0.134246
zE2	1	4	0.125382
zE2	2	3	0.116291
zE2	2	4	0.119933
zE2	3	4	0.12582
zB2	1	2	0.089825
zB2	1	3	0.0909523
zB2	1	4	0.0934276
zB2	2	3	0.0882095
zB2	2	4	0.107863
zB2	3	4	0.107726
Ex_Bl_s2	1	2	1
Ex_Bl_s2	1	3	1
Ex_Bl_s2	1	4	1
Ex_Bl_s2	2	3	0.776235
Ex_Bl_s2	2	4	0.845679
Ex_Bl_s2	3	4	0.652778
Ex_Bl_s3	1	2	1
Ex_Bl_s3	1	3	1
Ex_Bl_s3	1	4	1
Ex_Bl_s3	2	3	0.846154
Ex_Bl_s3	2	4	0.769231
Ex_Bl_s3	3	4	0.692308
Ex_Bl_s1	1	2	0.988247
Ex_Bl_s1	1	3	1
Ex_Bl_s1	1	4	0.708465
Ex_Bl_s1	2	3	0.983871
Ex_Bl_s1	2	4	0.982175
Ex_Bl_s1	3	4	0.987522
Equal_conc	1	2	0.490467
Equal_conc	1	3	0.538464
Equal_conc	1	4	0.443794
Equal_conc	2	3	0.177829
Equal_conc	2	4	0.181876
Equal_conc	3	4	0.218936
zE1	1	2	0.107714
zE1	1	3	0.284617
zE1	1	4	0.209376
zE1	2	3	0.249042
zE1	2	4	0.185871
zE1	3	4	0.148246
sA3	1	2	0.450878
sA3	1	3	0.66978
sA3	1	4	0.357348
sA3	2	3	0.436576
sA3	2	4	0.428423
sA3	3	4	0.657482
sA2	1	2	0.10528
sA2	1	3	0.391635
sA2	1	4	0.128778
sA2	2	3	0.338093
sA2	2	4	0.158856
sA2	3	4	0.449998
sA1	1	2	0.546978
sA1	1	3	0.550742
sA1	1	4	0.403421
sA1	2	3	0.315012
sA1	2	4	0.35042
sA1	3	4	0.277544
pC8	1	2	0.0487013
pC8	1	3	0.110864
pC8	1	4	0.0776969
pC8	2	3	0.10958
pC8	2	4	0.0710296
pC8	3	4	0.107915
pC9	1	2	0.324385
pC9	1	3	0.247264
pC9	1	4	0.322607
pC9	2	3	0.203125
pC9	2	4	0.352966
pC9	3	4	0.357676
pC2	1	2	0.0507262
pC2	1	3	0.056591
pC2	1	4	0.0674756
pC2	2	3	0.0628497
pC2	2	4	0.0595766
pC2	3	4	0.0719235
pcr_blank_p2	1	2	1
pcr_blank_p2	1	3	0.892857
pcr_blank_p2	1	4	0.714286
pcr_blank_p2	2	3	1
pcr_blank_p2	2	4	1
pcr_blank_p2	3	4	0.464286
pcr_blank_p1	1	2	1
pcr_blank_p1	1	3	0.791667
pcr_blank_p1	1	4	1
pcr_blank_p1	2	3	1
pcr_blank_p1	2	4	1
pcr_blank_p1	3	4	1
pC1	1	2	0.385328
pC1	1	3	0.411054
pC1	1	4	0.436687
pC1	2	3	0.422953
pC1	2	4	0.481739
pC1	3	4	0.349391
pC6	1	2	0.232595
pC6	1	3	0.207706
pC6	1	4	0.170481
pC6	2	3	0.152718
pC6	2	4	0.205001
pC6	3	4	0.18441
pC7	1	2	0.255597
pC7	1	3	0.250066
pC7	1	4	0.48906
pC7	2	3	0.335872
pC7	2	4	0.378018
pC7	3	4	0.563496
pC4	1	2	0.335399
pC4	1	3	0.293809
pC4	1	4	0.323534
pC4	2	3	0.416048
pC4	2	4	0.331399
pC4	3	4	0.394213
pC5	1	2	0.0961817
pC5	1	3	0.066337
pC5	1	4	0.062136
pC5	2	3	0.0958211
pC5	2	4	0.0841315
pC5	3	4	0.0602677
Ex_Bl_z1	1	2	0.165217
Ex_Bl_z1	1	3	0.5
Ex_Bl_z1	1	4	0.888889
Ex_Bl_z1	2	3	0.495652
Ex_Bl_z1	2	4	0.880193
Ex_Bl_z1	3	4	0.777778
zD3	1	2	1
zD3	1	3	0.25527
zD3	1	4	0.168866
zD3	2	3	1
zD3	2	4	1
zD3	3	4	0.200963
Ex_Bl_z3	1	2	1
Ex_Bl_z3	1	3	1
Ex_Bl_z3	1	4	1
Ex_Bl_z3	2	3	0.975207
Ex_Bl_z3	2	4	0.4
Ex_Bl_z3	3	4	1
Ex_Bl_z2	1	2	1
Ex_Bl_z2	1	3	1
Ex_Bl_z2	1	4	0.869565
Ex_Bl_z2	2	3	0.919708
Ex_Bl_z2	2	4	0.927007
Ex_Bl_z2	3	4	0.746377
zD2	1	2	0.177758
zD2	1	3	0.334221
zD2	1	4	0.261651
zD2	2	3	0.337691
zD2	2	4	0.290055
zD2	3	4	0.432589
bC1	1	2	0.16133
bC1	1	3	0.26178
bC1	1	4	0.327992
bC1	2	3	0.256851
bC1	2	4	0.349598
bC1	3	4	0.267824
bC2	1	2	0.225833
bC2	1	3	0.243646
bC2	1	4	0.262719
bC2	2	3	0.306561
bC2	2	4	0.235139
bC2	3	4	0.304591
bC3	1	2	0.121986
bC3	1	3	0.120387
bC3	1	4	0.172804
bC3	2	3	0.12383
bC3	2	4	0.171737
bC3	3	4	0.165068
D5	1	2	0.380618
D5	1	3	0.33008
D5	1	4	0.281014
D5	2	3	0.163576
D5	2	4	0.233043
D5	3	4	0.14572
D2	1	2	0.212409
D2	1	3	0.224053
D2	1	4	0.196162
D2	2	3	0.205544
D2	2	4	0.195963
D2	3	4	0.20228
D3	1	2	0.0636709
D3	1	3	0.0722148
D3	1	4	0.0615673
D3	2	3	0.0583029
D3	2	4	0.0613548
D3	3	4	0.06861
D8	1	2	0.240696
D8	1	3	0.191909
D8	1	4	0.162274
D8	2	3	0.120464
D8	2	4	0.177792
D8	3	4	0.121652
D9	1	2	0.159651
D9	1	3	0.167172
D9	1	4	0.141036
D9	2	3	0.121152
D9	2	4	0.140623
D9	3	4	0.130916
D6	1	2	0.183625
D6	1	3	0.169688
D6	1	4	0.113553
D6	2	3	0.0783533
D6	2	4	0.210952
D6	3	4	0.19626
D4	1	2	0.113872
D4	1	3	0.121778
D4	1	4	0.0871314
D4	2	3	0.0716344
D4	2	4	0.0876514
D4	3	4	0.0866447
D1	1	2	0.225276
D1	1	3	0.213623
D1	1	4	0.16171
D1	2	3	0.311026
D1	2	4	0.179977
D1	3	4	0.247762
zA2	1	2	0.076573
zA2	1	3	0.114603
zA2	1	4	0.0506546
zA2	2	3	0.0941682
zA2	2	4	0.0807471
zA2	3	4	0.11814
zA3	1	2	0.0462122
zA3	1	3	0.0616954
zA3	1	4	0.0400968
zA3	2	3	0.0526114
zA3	2	4	0.0364836
zA3	3	4	0.0495166
zA1	1	2	0.0377833
zA1	1	3	0.0465628
zA1	1	4	0.0437501
zA1	2	3	0.0406655
zA1	2	4	0.0460904
zA1	3	4	0.055294

## Sheet: dataset2_meanRSIperSample
Sample	RSI
X5	0.791667
X4	0.954545
pD9	0.289368
pD8	0.212196
pD7	0.629408
pD6	0.319927
pD5	0.550428
pD4	0.562789
pD3	0.17725
pD2	0.0599938
pD1	0.0708472
pcr_blank_s1	0.981481
zG1	0.247572
Ex_Bl_b1	0.830159
zG2	0.122902
Ex_Bl_b3	0.776919
Ex_Bl_b2	0.995614
zG3	0.139018
pE8	0.0591555
pE9	0.045169
bA1	0.0590378
pE4	0.0499595
pE5	0.0788966
pE6	0.0599498
pE7	0.0383342
zD1	0.091763
pE1	0.072392
pE2	0.215082
pE3	0.189627
pcr_blank_z1	0.889623
sB2	0.632397
sB3	0.69187
sB1	0.132663
pcr_blank_b1	0.88194
B5	0.241048
B6	0.236565
B7	0.237519
B1	0.125386
B2	0.175011
F9	0.271758
bH1	0.347191
bH3	0.289319
bH2	0.158081
B9	0.136718
B10	0.110898
bF3	0.235283
bF2	0.234968
bF1	0.67003
zF3	0.353574
B4	0.266073
sE3	0.108967
sE2	0.238861
sE1	0.263628
T1	0.1259
Ex_Bl_p5	0.807908
pcr_blank_p3	0.997159
zF2	0.0498333
pH8	0.138854
pC3	0.147887
zH3	0.153387
zF1	0.474416
zC1	0.0311633
zC2	0.211883
T2	0.0454917
T3	0.538816
bG1	0.398743
bG2	0.293102
bG3	0.0943586
F12	0.266709
F10	0.290492
F11	0.293114
pH5	0.190955
sD1	0.796273
sD2	0.0946593
sD3	0.0818021
pF1	0.322769
zE3	0.0450018
pF3	0.0417417
pF2	0.0447873
pF5	0.295645
pF4	0.136775
pF7	0.235353
pF6	0.309764
pF9	0.116852
pF8	0.241026
pH4	0.185809
D10	0.155521
D11	0.158844
D12	0.195912
sH1	0.047206
sH2	0.207261
sH3	0.114463
bD1	0.115668
bD3	0.567305
bD2	0.191955
sG1	0.521058
sG3	0.742995
sG2	0.299868
pG6	0.1603
pG7	0.26198
pG4	0.0643676
pG5	0.183724
pG2	0.0483881
pG3	0.0496161
zB1	0.0482325
pG1	0.189278
X2	1
zB3	0.257665
X1	1
X6	1
pG8	0.307939
pG9	0.0584441
zH1	0.321738
pA1	0.0481337
pA2	0.060644
pA3	0.0400092
pA4	0.200756
pA5	0.0745253
pA6	0.0630679
pA7	0.0460569
pA8	0.361674
pA9	0.046384
X3	0.955958
bE2	0.0984057
bE3	0.240196
bE1	0.163756
F1	0.160743
F2	0.0973005
F3	0.170237
F6	0.149429
F7	0.171969
F8	0.201905
sC1	0.234963
sF2	0.0775779
sF3	0.0875362
sF1	0.279602
Ex_Bl_p7	0.985075
Ex_Bl_p6	0.902958
pH9	0.151542
Ex_Bl_p4	0.700577
Ex_Bl_p3	0.911491
Ex_Bl_p2	0.933965
Ex_Bl_p1	0.876323
zC3	0.127026
pH3	0.571767
pH2	0.0944072
pH1	0.156236
sC2	0.446216
pH7	0.267426
pH6	0.263061
Ex_Bl_p9	0.876316
Ex_Bl_p8	0.932746
pB5	0.243045
pB4	0.107447
pB7	0.0424004
pB6	0.293184
pB1	0.0816936
pB3	0.224303
pB2	0.075239
sC3	0.068735
pB9	0.195318
pB8	0.401212
zH2	0.273645
bA2	0.188303
bB3	0.0446324
bB2	0.16763
bB1	0.307954
bA3	0.0880839
zE2	0.125838
zB2	0.0963338
Ex_Bl_s2	0.879115
Ex_Bl_s3	0.884615
Ex_Bl_s1	0.941713
Equal_conc	0.341894
zE1	0.197478
sA3	0.500081
sA2	0.262107
sA1	0.407353
pC8	0.0876311
pC9	0.301337
pC2	0.0615237
pcr_blank_p2	0.845238
pcr_blank_p1	0.965278
pC1	0.414525
pC6	0.192152
pC7	0.378685
pC4	0.349067
pC5	0.0774791
Ex_Bl_z1	0.617955
zD3	0.604183
Ex_Bl_z3	0.895868
Ex_Bl_z2	0.910443
zD2	0.305661
bC1	0.270896
bC2	0.263081
bC3	0.145969
D5	0.255675
D2	0.206068
D3	0.0642868
D8	0.169131
D9	0.143425
D6	0.158739
D4	0.0947853
D1	0.223229
zA2	0.0891477
zA3	0.0477693
zA1	0.0450244
