# Supplementary material for: DAMe: a toolkit for the initial processing of datasets with PCR replicates of double-tagged amplicons for DNA metabarcoding analyses
Source: BMC Res Notes. 2016 May 3;9:255. doi: 10.1186/s13104-016-2064-9 (PMC4855357; doi:10.1186/s13104-016-2064-9)
Supplement: Supplementary file 6 — 10.1186/s13104-016-2064-9 Taxonomic identification. This file contains the number of unique sequences from each identified taxon from sample pA1 from dataset 2. [file 13104_2016_2064_MOESM6_ESM.txt]

#Taxon	Num_of_uniq_seqs
Korscheltellus lupulinus	1166.0
Tipula truncorum	7.0
Tipula paludosa	6.0
Limoniidae sp. 10FD02	5.0
Noctua pronuba	3.0
Psocoptera sp. BOLD:AAN8452	3.0
Ceratitis pedestris	2.0
Limonia sp. 10FE04	2.0
Nematopogon robertella	2.0
Ophion sp. BOLD:AAH1753	2.0
Pharmacis fusconebulosa	2.0
Phlebotomus perniciosus	2.0
Tipulidae sp. 4FA06	2.0
Tortricidae sp. 10FD04	2.0
Amiota sinuata	1.0
Ancylostoma caninum	1.0
Brunia ekeikei	1.0
Chordodes sp. MCC-2010	1.0
Contarinia sp. TM-2010-02	1.0
Cuterebra baeri	1.0
Diptera sp. KMGHap_86	1.0
Laothoe populi	1.0
Metriocnemus albolineatus	1.0
Mythimna unipuncta	1.0
Nesobasis leveri	1.0
Noctua janthe	1.0
Phortica sp. 4 XH-2008	1.0
Phragmatobia fuliginosa	1.0
Pythium sp. WJB-1	1.0
Scathophaga stercoraria	1.0
Sciaridae sp. BOLD:AAM9241	1.0
Temnostoma vespiforme	1.0
Tipula winthemi	1.0
Tipulidae sp. 9FF06	1.0
